# Supplementary material for: Chemistry and Bioactivity of the Deep-Water Antarctic Octocoral Alcyonium sp
Source: Mar Drugs. 2022 Sep 14;20(9):576. doi: 10.3390/md20090576 (PMC9505732; doi:10.3390/md20090576)
Supplement: Supplementary file 1 [file marinedrugs-20-00576-s001.zip]

Archive with 1 entries (1 files):
- marinedrugs-1852865-supplementary.pdf
